# Supplementary material for: Radiomics in Oncological PET Imaging: A Systematic Review—Part 2, Infradiaphragmatic Cancers, Blood Malignancies, Melanoma and Musculoskeletal Cancers
Source: Diagnostics (Basel). 2022 May 27;12(6):1330. doi: 10.3390/diagnostics12061330 (PMC9222024; doi:10.3390/diagnostics12061330)
Supplement: Supplementary file 1 [file diagnostics-12-01330-s001.zip]

Archive with 1 entries (1 files):
- diagnostics-1734420-Supplementary Table S1.xlsx
