# Supplementary material for: Radiomics in Oncological PET Imaging: A Systematic Review—Part 2, Infradiaphragmatic Cancers, Blood Malignancies, Melanoma and Musculoskeletal Cancers
Source: Diagnostics (Basel). 2022 May 27;12(6):1330. doi: 10.3390/diagnostics12061330 (PMC9222024; doi:10.3390/diagnostics12061330)
Supplement: Supplementary file 1 [file diagnostics-12-01330-s001.zip › diagnostics-1734420-Supplementary Table S1.xlsx]

## Sheet: RQS (part2)
PMID	First Author's name	Year	Cancer type considerered (> 30 patients)	QS	Tracer	Number of patients	Study type	Validation cohort (no independant cohort, internal, external)	Question
32859070	Ansquer	2020	Adrenal cancer - Pheochromocytoma	0	FDG	49	Retrospective	No	Germline mutation identification
31482428	Brown	2019	Anal cancer - squamous cell carcinoma	3	FDG	189	Retrospective	Internal	Progression Free Survival
31427908	Jeong	2019	Sarcoma - Osteosarcoma	1	FDG	70	Retrospective	No	Chemotherapy response
34071614	Kim	2021	Sarcoma - Osteosarcoma	1	FDG	52	Retrospective	No	Chemotherapy response
34829324	Kim	2021	Sarcoma - Osteosarcoma	2	FDG	81	Retrospective	Internal	Chemotherapy response
31946670	Peng	2019	Sarcoma - Soft tissue sarcoma	1	FDG	51	Retrospective	No	Metastasis prediction
31765423	Sheen	2019	Sarcoma - Osteosarcoma	2	FDG	83	Retrospective	Internal	Metastasis prediction
33741856	Singh	2021	Sarcoma - Soft tissue sarcoma	2	FDG	40	Prospective	No	Prognosis
30859285	Song	2019	Sarcoma - Osteosarcoma	0	FDG	35	Retrospective	No	Prognosis
28905201	Tsujikawa	2017	Sarcoma - Uterine sarcoma	1	FDG	55	Retrospective	No	Differenciation between leiomyosarcoma and sarcoma
26119045	Vallières	2015	Sarcoma - Soft tissue sarcoma	1	FDG	51	Retrospective	No	Metastasis prediction
29845091	Wolsztynski	2018	Sarcoma - All type	2	FDG	197	Retrospective	No	Prognosis
25107363	Xu	2014	Sarcoma and various - All type	2	FDG	103	Retrospective	No	Charaterization benign/malignant
35022071	Zhao	2022	Sarcoma - Osteosarcoma	2	FDG	51	Retrospective	Internal	Prognosis
29475772	Altazi	2018	Cervical cancer	2	FDG	80	Retrospective	Internal	Prediction of distant metastasis and locoregional recurrence
34441452	Chong	2021	Cervical cancer	2	FDG	76	Retrospective	Internal	Prediction of tumor budding
33772334	Ferreira	2021	Cervical cancer	4	FDG	158	Retrospective	External	Disease Free Survival
33323868	Jin	2021	Cervical cancer	2	FDG	138	Retrospective	No	Correlations between parameters
33528626	Li	2021	Cervical cancer	2	FDG	97	Retrospective	Internal	E-cad expression and pelvic lymph node metastasis
34320931	Li	2021	Cervical cancer	4	FDG	112	Retrospective	External	predicting lymphovascular space invasion
29222685	Lucia	2018	Cervical cancer	3	FDG	102	Retrospective	Internal	Prognosis
30535746	Lucia	2019	Cervical cancer	4	FDG	190	Retrospective	External	Prognosis
26083460	Mu	2015	Cervical cancer	0	FDG	42	Retrospective	No	Association with tumor stage
33937845	Mu	2020	Cervical cancer	2	FDG	154	Retrospective	No	Prognosis
34821963	Nakajo	2022	Cervical cancer	1	FDG	50	Retrospective	No	Prognosis
35072751	Pedraza	2022	Cervical cancer	2	FDG	116	Retrospective	No	Prognosis
28574816	Reuzé	2017	Cervical cancer	3	FDG	118	Retrospective	Internal	Local recurrence
28324966	Roman-Jimenez	2016	Cervical cancer	1	FDG	53	Retrospective	No	Local recurrence
28409221	Shen	2017	Cervical cancer	3	FDG	170	Retrospective	Internal	N status or histology type
28815452	Tsujikawa	2017	Cervical cancer	1	FDG	83	Retrospective	No	Histology correlates
27101524	Yang	2016	Cervical cancer	1	FDG	90	Retrospective	No	Prognosis
33357081	Zhou	2020	Cervical cancer	2	FDG	75	Retrospective	Internal	Progression Free Survival
30150039	Li	2018	Cervical cancer	2	FDG	94	Retrospective	Internal	VEGF
26338180	Bang	2016	Colorectal	1	FDG	74	Retrospective	No	Pronostic
29948642	Chen	2019	Colorectal	1	FDG	74	Retrospective	No	Genetic alteration
33738763	He	2021	Colorectal	3	FDG	199	Retrospective	Internal	Node prediction
33948903	Hotta	2021	Colorectal	1	FDG	94	Retrospective	No	Prognosis
33494345	Kang	2021	Colorectal	3	FDG	381	Retrospective	Internal	Prognosis
32951129	Karahan	2020	Colorectal	3	FDG	110	Retrospective	Internal	Treatment Response
31929858	Li	2019	Colorectal	1	FDG	87	Retrospective	No	Prognosis
34367985	Li	2021	Colorectal	3	FDG	173	Retrospective	Internal	Microsatellite instability
31803347	Liu	2019	Colorectal	1	FDG	83	Retrospective	No	Prognosis
31995474	Liu	2020	Colorectal	1	FDG	83	Retrospective	No	Prognosis
27146067	Lovinfosse	2016	Colorectal	2	FDG	151	Retrospective	No	RAS mutation
29046927	Lovinfosse	2018	Colorectal	1	FDG	86	Retrospective	No	Prognosis
35109864	Lv	2022	Colorectal	3	FDG	196	Retrospective	Internal	Prognosis
33253194	Martin-Gonzalez	2020	Colorectal	0	FDG	37	Retrospective	No	Treatment Response
28770274	Nakajo	2017	Colorectal	0	18FLT + FDG	32	Retrospective	No	Prognosis
33569624	Schurink	2021	Colorectal	1	FDG	61	Retrospective	No	Treatment Response
32309354	Shen	2020	Colorectal	2	FDG	169	Retrospective	No	Treatment Response
30094460	van Helden	2018	Colorectal	3	FDG	99	Prospective (Ancillary)	No	Prognosis
33948299	Yuan	2021	Colorectal	1	FDG	66	Retrospective	No	Treatment Response
33044405	Ischiwata	2021	CUP	0	FDG	30	Retrospective	No	Prognosis
33044405	Crivellaro	2020	Endometrial	3	FDG	167	Retrospective	Internal	Node prediction
30136163	De Bernardi	2018	Endometrial	3	FDG	115	Retrospective	Internal	Node prediction
33763816	Nakajo	2021	Endometrial	1	FDG	53	Retrospective	No	Prognosis
31198089	Wang	2019	Endometrial	3	FDG	170	Retrospective	Internal	Precancerous vs cancerous
34055595	Wang	2021	Endometrial	3	FDG	100	Retrospective	Internal	Lynch
27738011	Beukinka	2017	Esophagus	3	FDG	97	Prospective	No	Treatment Response
29533721	Beukinga	2018	Esophagus	1	FDG	73	Retrospective	No	Treatment Response
33151397	Beukinga	2021	Esophagus	1	FDG	96	Retrospective	No	Treatment Response
32065875	Cao	2020	Esophagus	4	FDG	159	Retrospective	External	Treatment Response
31218571	Chen	2019	Esophagus	1	FDG	44	Retrospective	Internal	Prognosis
28282392	Desbordes	2017	Esophagus	1	FDG	65	Retrospective	No	Prognosis
28087102	Desbordes	2017	Esophagus	1	FDG	65	Retrospective	No	Prognosis
23111378	Dong	2013	Esophagus	0	FDG	40	Retrospective	No	Correlations between parameters
28770406	Foley	2018	Esophagus	3	FDG	403	Retrospective	Internal	Prognosis
30424894	Foley	2019	Esophagus	4	FDG	449	Retrospective	External	OS
23857457	Hatt	2013	Esophagus	1	FDG	50	Retrospective	No	Treatment Response
34106428	Karahan	2021	Esophagus	2	FDG	75	Retrospective	Internal	Prognosis
33077841	Li	2020	Esophagus	4	FDG	184	Retrospective	External	Treatment Response
26367213	Ma	2015	Esophagus	0	18FLT + FDG	36	Retrospective	No	Staging
34200332	Murakami	2021	Esophagus	2	FDG	98	Retrospective	Internal	Treatment Response
27613542	Nakajo	2017	Esophagus	1	FDG	52	Retrospective	No	Treatment Response
33258556	Rishi	2021	Esophagus	1	FDG	68	Retrospective	No	Treatment Response
33330097	Simoni	2020	Esophagus	1	FDG	54	Retrospective	No	Treatment Response
21321270	Tixier	2011	Esophagus	0	FDG	41	Retrospective	No	Treatment Response
26795288	van Rossum	2016	Esophagus	2	FDG	217	Retrospective	No	Treatment Response
29967326	Xiong	2018	Esophagus	2	FDG	30	Prospective	No	Prognosis
27066454	Yip	2016	Esophagus	1	FDG	54	Retrospective	No	Prognosis
26355298	Ypsilantis	2015	Esophagus	2	FDG	107	Retrospective	No	Treatment Response
33264032	Zhang	2021	Esophagus	4	FDG	190	Retrospective	External	Node prediction
35089370	Fan	2022	Gastric	3	FDG	101	Retrospective	Internal	Lymphovascular prediction
30613271	Jiang	2018	Gastric	3	FDG	214	Retrospective	Internal	Prognosis
33230019	Sun	2020	Gastric	1	FDG	79	Retrospective	No	Differenciation GC et lymphome
34765549	Xue	2021	Gastric	3	FDG	355	Retrospective	Internal	Peritoneal prediction
34954765	Xue	2022	Gastric	3	FDG	127	Retrospective	Internal	Node prediction
33436659	Yoo	2021	Gastric	3	FDG	85	Prospective	No	Prognosis
34589429	Liu	2021	Gastric	3	FDG	185	Retrospective	Internal	Node prediction
29435123	Blanc-Durand	2018	Liver HCC	0	FDG	47	Retrospective	No	Survival after 90Y TARE
33416951	Li	2021	Liver HCC	2	FDG	80	Retrospective	Internal	Micrrovascular invasion
33296050	Wei	2020	Liver	0	90Y	36	Retrospective	No	Response after 90Y ttt
31552173	Xu	2019	Liver	1	FDG	99	Retrospective	No	HCC vs lymphoma
32248365	Aide	2020	Lymphoma DLBCL	3	FDG	132	Retrospective	Internal	2y EFS
29214417	Aide	2018	Lymphoma DLBCL	1	FDG	82	Retrospective	No	Prognosis
28513853	Ben Bouallègue	2017	Lymphoma Various Bulky	1	FDG	57	Retrospective	No	Treatment Response
34714558	Ceriani	2022	Lymphoma DLBCL	5	FDG	133	Prospective	Internal	Prognosis
34075009	Coskun	2021	Lymphoma DLBCL	2	FDG	45	Prospective	No	Treatment Response
34850248	de Jesus	2021	Lymphoma FL	2	FDG	120	Retrospective	No	FL vs DLBCL
34405277	Eertink	2022	Lymphoma DLBCL	4	FDG	317	Prospective	No	Prognosis
34893676	Faudemer	2021	Lymphoma FL	1	FDG	66	Retrospective	No	Bone Marrow status
35054389	Han	2022	Lymphoma DLBCL	2	FDG	328	Retrospective	No	Bone Marrow status
35146578	Jiang	2022	Lymphoma DLBCL	4	FDG	383	Retrospective	External	Prognosis
35020640	Jimenez	2022	Lymphoma Various	3	FDG	169	Retrospective	Internal	Treatment Response
31678792	Lippi	2020	Lymphoma Various	2	FDG	60	Retrospective	Internal	Subtype identification
33379166	Lue	2020	Lymphoma DLBCL	2	FDG	83	Retrospective	Internal	Prognosis
31306204	Lue	2019	Lymphoma HL	0	FDG	42	Retrospective	No	Prognosis
31286200	Mayerhoefer	2019	Lymphoma MCL	3	FDG	107	Retrospective	Internal	Prognosis
32370121	Mayerhoefer	2020	Lymphoma MCL	2	FDG	97	Retrospective	Internal	Bone Marrow status
30718585	Milgrom	2019	Lymphoma HL	3	FDG	251	Retrospective	Internal	Prognosis
29754276	Parvez	2018	Lymphoma Various	1	FDG	82	Retrospective	No	Prognosis
32922221	Sun	2020	Lymphoma GI DLBCL	0	FDG	30	Retrospective	No	Treatment Response
31165310	Tatsumi	2019	Lymphoma FL	0	FDG	45	Retrospective	No	Treatment Response
32435928	Wang	2020	Lymphoma ENKTL	3	FDG	110	Retrospective	Internal	Prognosis
34651227	Zhang	2021	Lymphoma DLBCL	3	FDG	152	Retrospective	Internal	Prognosis
34887712	Zhou	2021	Lymphoma HL	2	FDG	65	Retrospective	Internal	Prognosis
31777473	Zhou	2019	Lymphoma Gastric LBCL	0	FDG	35	Retrospective	No	Prognosis
31367253	Li	2019	Acute Leukemia	1	FDG	41	Retrospective	Internal	Identification of BM involv
27511850	Cui	2016	Pancreas	3	FDG	139	Retrospective	Internal	Prognosis
26872788	Hyun	2016	Pancreas	2	FDG	137	Retrospective	No	Prognosis
34298775	Lee	2021	Pancreas	1	FDG	65	Retrospective	No	Prognosis
32002592	Lim	2020	Pancreas	0	FDG	48	Retrospective	No	Genetic alteration
33677645	Liu	2021	Pancreas	2	FDG	112	Retrospective	No	Characterization benign
32681930	Mori	2020	Pancreas	3	FDG	198	Retrospective	Internal	Prognosis
33046736	Toyama	2020	Pancreas	2	FDG	161	Retrospective	No	Prognosis
33880111	Wang	2021	Pancreas	0	FDG	40	Retrospective	No	Characterization benign
34055620	Wei	2021	Pancreas	3	FDG	156	Retrospective	Internal	Prognosis
33630176	Xing	2021	Pancreas	3	FDG	149	Retrospective	Internal	Grade prediction
32871906	Yoo	2020	Pancreas	1	FDG	60	Retrospective	No	Prognosis
31201247	Yoo	2020	Pancreas	3	FDG	63	Prospective	No	Prognosis
31348535	Zhang	2019	Pancreas	2	FDG	111	Retrospective	No	Characterization benign
34988888	Aksu	2022	Prostate	0	GaPSMA	41	Retrospective	No	Correlations between parameters
33443602	Alongi	2021	Prostate	2	18FCH	94	Retrospective	Internal	Prognosis
32737518	Cysouw	2021	Prostate	3	18F-DCFPyL	76	Prospective	No	Prognosis
34449727	Erle	2021	Prostate	2	GaPSMA	72	Retrospective	Internal	Classification
30279962	Khurshid	2018	Prostate	1	GaPSMA	70	Retrospective	No	Response prediction LuPSMA
34268431	Moazemi	2021	Prostate	2	GaPSMA	83	Retrospective	Internal	Response prediction LuPSMA
33341915	Papp	2021	Prostate	3	GaPSMA	52	Prospective	No	Characterization benign
34392297	Sharma	2021	Prostate	1	GaPSMA	54	Retrospective	No	Characterization benign
34255130	Solari	2022	Prostate	2	GaPSMA	101	Retrospective	No	Staging
34214211	Tu	2021	Prostate	1	11C-CH	77	Retrospective	No	Prognosis
34845536	Yi	2021	Prostate	2	GaPSMA	64	Retrospective	Internal	Occult cancer
34408979	Atkinson	2021	NET Various	0	DOTATATE	44	Retrospective	No	Pronostic
34065981	Bevilacqua	2021	pNET	3	DOTANOC	58	Prospective	No	Grade prediction
32796478	Mapelli	2020	pNET	1	DOTATOC	61	Retrospective	No	Preoperative risk assessment
33801987	Thuillier	2021	lung NET	0	FDG	44	Retrospective	No	Characterization
31977752	Weber	2020	NET Various	2	DOTATOC	100	Retrospective	No	Ki67
30014345	Werner	2019	pNET	0	Mix DOTAp	31	Retrospective	No	Prognosis
27705948	Werner	2017	NET Various	2	Mix DOTAp	141	Retrospective	No	Prognosis
32253232	Basler	2020	Melanoma	2	FDG	112	Retrospective	No	Pseudoprogression sous ICI
31481581	Saadani	2019	Melanoma	1	FDG	70	Retrospective	No	BRAF
33521018	Fan	2020	Metastasis	1	FDG	89	Retrospective	No	B vs M
30927933	Rahmim	2019	Metastasis	1	FDG	52	Retrospective	No	Prognosis Liver M
33142334	Hartmann	2021	Metastasis	1	FDG	80	Retrospective	No	Characterization benign
33985932	Ripani	2021	Myeloma	0	FDG	45	Retrospective	No	Progression vers MM sympto
32796481	Yadav	2020	Nerves	0	FDG	30	Retrospective	No	Prognosis
33928029	Wang	2021	Ovarian	3	FDG	261	Retrospective	Internal	PFS
34455450	Zhang	2021	Renal	3	FDG	49	Prospective (validation)	Internal	Fuhrman nuclear grade
30030346	Collarino	2018	Vulva	0	FDG	40	Retrospective	No	Exploratory
29616661	Hao	2018	Divers NSCLCC et HN dont cervix	2	FDG	100	Retrospective	No	Prognosis
31853682	Novikov	2019	Divers epithelial tumors dont cervix	1	FDG	84	Retrospective	No	Grade prediction
31903444	Wu	2019	Divers multiple dont cervix	2	FDG	170	Retrospective	No	Prognosis
